# Supplementary material for: The Effects of Vibration Therapy on Activities of Daily Living After Stroke: A Systematic Review and Meta-Analysis
Source: J Clin Med. 2025 Oct 29;14(21):7682. doi: 10.3390/jcm14217682 (PMC12608700; doi:10.3390/jcm14217682)
Supplement: Supplementary file 1 [file jcm-14-07682-s001.zip]

Archive with 2 entries (2 files):
- jcm-3939927- Table S1.pdf
- jcm-3939927- Text S1.pdf
